# Supplementary material for: Circadian polymorphisms associated with affective disorders
Source: J Circadian Rhythms. 2009 Jan 23;7:2. doi: 10.1186/1740-3391-7-2 (PMC2661876; doi:10.1186/1740-3391-7-2)
Supplement: Additional file 1 — SNPs associated with transmission of bipolar disorder. 198 polymorphisms entered into TDT tests for association with bipolar disorder are listed. SNPs nominally significant are highlighted in yellow and the SNP significant after control for multiple comparisons is highlighted in green. [file 1740-3391-7-2-S1.xls]

## Sheet: Sheet1
Additional file 1 - SNPs associated with transmission of bipolar disorder
Gene	CHR	SNP	BP	A1	A2	MAF	T	U	OR	CHISQ	P	EMP1	EMP2	Key:
PER3	1	rs228729	7768282	T	C	0.3375	229	253	0.9051	1.195	0.2743	0.2813	1	CHR= chromosome number
PER3	1	rs875994	7775506	C	T	0.1531	122	127	0.9606	0.1004	0.7513	0.8159	1	SNP: dbSNP identifier
PER3	1	rs228682	7778933	C	T	0.4169	256	267	0.9588	0.2314	0.6305	0.6602	1	BP: SNP position on chromosome (base pair)
PER3	1	rs707467	7784271	G	T	0.1878	159	182	0.8736	1.551	0.2129	0.2418	1	A1: Minor allele nucleotide
PER3	1	rs228641	7785486	A	G	0.05189	51	50	1.02	0.009901	0.9207	1	1	A2: Major Allele nucleotide
PER3	1	rs228642	7785880	C	T	0.4351	268	258	1.039	0.1901	0.6628	0.6818	1	MAF= Minor Allele Frequency
PER3	1	rs228666	7791312	C	T	0.3273	236	208	1.135	1.766	0.1839	0.1909	1	T= Transmitted minor allele count
PER3	1	rs10462018	7802214	T	C	0.1471	151	131	1.153	1.418	0.2337	0.225	1	U=Untransmitted minor allele count
PER3	1	rs10462020	7803270	G	T	0.1706	142	144	0.9861	0.01399	0.9059	0.9559	1	OR=TDT odds ratio
PER3	1	rs228692	7803299	A	G	0.07433	87	67	1.299	2.597	0.107	0.09429	1	CHISQ= TDT Chi-Square statistic
PER3	1	rs697693	7809011	T	C	0.1948	166	189	0.8783	1.49	0.2222	0.2522	1	P=TDT asymptotic P-value
PER3	1	rs2859387	7809835	A	G	0.3665	246	239	1.029	0.101	0.7506	0.7852	1	EMP1: Empirical P-value (pointwise)
PER3	1	rs228696	7810080	T	C	0.05339	27	42	0.6429	3.261	0.07095	0.1059	1	EMP2: Empirical P-value max(T)/familywise
PER3	1	rs228697	7810166	G	C	0.1215	128	107	1.196	1.877	0.1707	0.1672	1
PER3	1	rs2859388	7810802	G	A	0.3654	259	247	1.049	0.2846	0.5937	0.6146	1
PER3	1	length polymorphism	7812597	5x	4x	0.3411	219	257	0.8521	3.034	0.08156	0.07809	1
PER3	1	rs2640909	7812704	C	T	0.2927	209	188	1.112	1.111	0.2919	0.3132	1
PER3	1	rs228665	7813543	C	G	0.3361	225	255	0.8824	1.875	0.1709	0.1778	1
PER3	1	rs228654	7819815	T	C	0.1234	127	105	1.21	2.086	0.1486	0.1433	1
NPAS2	2	rs3811558	100802231	C	G	0.18	160	169	0.9467	0.2462	0.6198	0.6481	1
NPAS2	2	rs3849381	100818251	G	A	0.3135	241	267	0.9026	1.331	0.2487	0.2808	1
NPAS2	2	rs1369481	100878391	A	G	0.3083	200	230	0.8696	2.093	0.148	0.1694	1
NPAS2	2	rs3768984	100917419	C	A	0.2405	219	208	1.053	0.2834	0.5945	0.6441	1
NPAS2	2	rs4851385	100932755	G	C	0.4803	273	283	0.9647	0.1799	0.6715	0.6919	1
NPAS2	2	rs1562313	100953887	A	G	0.2132	208	165	1.261	4.957	0.02598	0.0484	0.9803
NPAS2	2	rs2305160	100957736	T	C	0.3366	229	258	0.8876	1.727	0.1888	0.2105	1
NPAS2	2	rs11541353	100960623	A	G	0.1765	160	153	1.046	0.1565	0.6924	0.7335	1
NPAS2	2	rs2278728	100964744	G	A	0.293	255	217	1.175	3.059	0.08028	0.08769	1
NPAS2	2	rs11123857	100970244	G	A	0.2817	227	231	0.9827	0.03493	0.8517	0.8724	1
NPAS2	2	rs2305158	100978483	T	C	0.2268	191	195	0.9795	0.04145	0.8387	0.8601	1
PER2	2	rs934945	238819792	A	G	0.2161	177	179	0.9888	0.01124	0.9156	0.9556	1
PER2	2	rs880140	238820471	T	C	0.05259	60	60	1	0	1	1	1
PER2	2	rs4663868	238825830	T	C	0.07103	85	54	1.574	6.914	0.008554	0.0171	0.733
PER2	2	rs35333999	238826696	T	C	0.0446	29	32	0.9062	0.1475	0.7009	0.7997	1
PER2	2	rs10195959	238827057	A	G	0.01695	22	19	1.158	0.2195	0.6394	0.7299	1
PER2	2	rs6431590	238829867	G	A	0.2884	248	231	1.074	0.6033	0.4373	0.4437	1
PER2	2	rs2304669	238830402	G	A	0.1639	131	167	0.7844	4.349	0.03703	0.0416	0.9945
PER2	2	rs13382977	238834690	T	C	0.01613	24	20	1.2	0.3636	0.5465	0.547	1
PER2	2	rs11894535	238841812	T	C	0.2031	196	206	0.9515	0.2488	0.618	0.6513	1
PER2	2	rs2304677	238844526	A	G	0.06276	67	72	0.9306	0.1799	0.6715	0.7519	1
PER2	2	rs2304674	238846643	C	T	0.2475	235	214	1.098	0.9822	0.3217	0.3559	1
PER2	2	rs10462023	238849320	A	G	0.3856	244	256	0.9531	0.288	0.5915	0.6167	1
PER2	2	rs2304673	238850661	C	A	0.125	117	135	0.8667	1.286	0.2568	0.3189	1
PER2	2	rs2304672	238851328	G	C	0.07322	88	55	1.6	7.615	0.005787	0.0123	0.5972
PER2	2	rs11892309	238853232	C	G	0.2571	226	210	1.076	0.5872	0.4435	0.4838	1
BHLHB2	3	rs2271566	4996403	T	C	0.1586	128	143	0.8951	0.8303	0.3622	0.3738	1
BHLHB2	3	rs908078	4999771	C	T	0.155	142	159	0.8931	0.9601	0.3272	0.326	1
BHLHB2	3	rs3750275	5001261	C	T	0.1299	122	132	0.9242	0.3937	0.5304	0.5537	1
PROK2	3	rs1320015	71911110	A	G	0.4145	273	293	0.9317	0.7067	0.4005	0.4316	1
NR1I2	3	rs1054190	121019408	T	C	0.1248	123	132	0.9318	0.3176	0.573	0.5825	1
GSK3B	3	rs3732361	121024987	A	G	0.3871	254	242	1.05	0.2903	0.59	0.6137	1
GSK3B	3	rs2037547	121027305	T	C	0.2212	172	176	0.9773	0.04598	0.8302	0.8337	1
GSK3B	3	rs1719895	121078193	T	C	0.08509	83	81	1.025	0.02439	0.8759	0.9409	1
GSK3B	3	rs12634889	121079204	G	A	0.176	172	150	1.147	1.503	0.2202	0.2179	1
GSK3B	3	rs6438552	121114504	G	A	0.3798	159	168	0.9464	0.2477	0.6187	0.6431	1
GSK3B	3	rs11919783	121229323	A	G	0.1206	119	132	0.9015	0.6733	0.4119	0.4301	1
GSK3B	3	rs9851174	121232101	A	G	0.2089	178	187	0.9519	0.2219	0.6376	0.612	1
GSK3B	3	rs2199503	121261179	T	C	0.2791	224	201	1.114	1.245	0.2646	0.281	1
GSK3B	3	rs334559	121292295	A	G	0.2074	178	191	0.9319	0.458	0.4986	0.4655	1
GSK3B	3	rs334558	121295972	G	A	0.3478	234	220	1.064	0.4317	0.5111	0.5579	1
GSK3B	3	rs3755557	121297647	A	T	0.1425	147	143	1.028	0.05517	0.8143	0.8645	1
GSK3B	3	rs17471	121300363	A	T	0.09397	88	86	1.023	0.02299	0.8795	0.9419	1
GSK3B	3	rs11927974	121306727	A	G	0.08321	80	88	0.9091	0.381	0.5371	0.5944	1
GSK3B	3	rs334538	121307901	A	G	0.1837	169	179	0.9441	0.2874	0.5919	0.5921	1
PPARGC1A	4	rs3736265	23423805	A	G	0.05764	58	57	1.018	0.008696	0.9257	1	1
PPARGC1A	4	rs8192678	23424760	A	G	0.3595	233	213	1.094	0.8969	0.3436	0.3985	1
CLOCK	4	rs1801260	55996126	C	T	0.2584	202	210	0.9619	0.1553	0.6935	0.7464	1
CLOCK	4	rs3805148	56001567	C	A	0.3663	255	197	1.294	7.442	0.00637	0.009199	0.6291
CLOCK	4	rs3736544	56004749	A	G	0.3729	229	280	0.8179	5.11	0.02379	0.0241	0.9728
CLOCK	4	rs17777927	56007390	G	C	0.0493	48	50	0.96	0.04082	0.8399	0.9153	1
CLOCK	4	rs2412648	56015824	G	T	0.3153	242	200	1.21	3.991	0.04575	0.07319	0.9981
CLOCK	4	rs17085763	56018450	C	T	0.0507	37	37	1	0	1	1	1
CLOCK	4	rs34897046	56020122	G	C	0.04958	65	53	1.226	1.22	0.2693	0.3137	1
CLOCK	4	rs1522113	56026528	A	G	0.08062	90	70	1.286	2.5	0.1138	0.1461	1
CLOCK	4	rs11735267	56042044	C	T	0.3781	208	243	0.856	2.716	0.09934	0.09589	1
CLOCK	4	rs12504300	56043284	C	G	0.2819	188	138	1.362	7.669	0.005619	0.009399	0.5775
CLOCK	4	rs4864542	56048844	G	C	0.3643	273	212	1.288	7.672	0.005608	0.0102	0.5759
CLOCK	4	rs12648271	56062879	C	G	0.285	227	182	1.247	4.951	0.02607	0.0369	0.9806
CLOCK	4	rs6850524	56076754	C	G	0.4243	232	282	0.8227	4.864	0.02743	0.0322	0.984
MTNR1A	4	rs6553010	187693337	A	G	0.2035	166	162	1.025	0.04878	0.8252	0.8559	1
MTNR1A	4	rs2165666	187698700	C	T	0.2542	208	188	1.106	1.01	0.3149	0.3148	1
MTNR1A	4	rs13113549	187702985	G	A	0.3881	248	270	0.9185	0.9344	0.3337	0.3586	1
MTNR1A	4	rs2375801	187708619	G	A	0.3421	222	242	0.9174	0.8621	0.3532	0.3779	1
PPARGC1B	5	rs7732671	149192436	C	G	0.06818	65	42	1.548	4.944	0.02618	0.0213	0.9811
PPARGC1B	5	rs11959820	149192703	A	C	0.03802	39	30	1.3	1.174	0.2786	0.3894	1
VIPR2	7	rs2071624	158520087	T	C	0.1935	165	181	0.9116	0.7399	0.3897	0.4392	1
VIPR2	7	rs2098349	158543995	T	G	0.07013	85	81	1.049	0.09639	0.7562	0.7899	1
VIPR2	7	rs2270313	158589278	A	G	0.2454	194	207	0.9372	0.4214	0.5162	0.558	1
NFIL3	9	rs10991925	93217461	C	T	0.2686	198	209	0.9474	0.2973	0.5856	0.6171	1
NFIL3	9	rs2482357	93219799	A	G	0.4318	253	260	0.9731	0.09552	0.7573	0.7983	1
OPN4	10	rs10788521	88407704	T	C	0.3125	218	245	0.8898	1.575	0.2096	0.2667	1
OPN4	10	rs2014084	88408663	C	T	0.3042	246	243	1.012	0.0184	0.8921	0.9313	1
OPN4	10	rs1079610	88412096	C	T	0.3484	257	239	1.075	0.6532	0.419	0.4494	1
OPN4	10	rs3740337	88412131	A	C	0.3149	222	246	0.9024	1.231	0.2673	0.3247	1
ARNTL	11	rs2279287	13255061	T	C	0.2785	216	211	1.024	0.05855	0.8088	0.8271	1
ARNTL	11	rs2403662	13259398	A	G	0.2796	215	211	1.019	0.03756	0.8463	0.8851	1
ARNTL	11	rs4146388	13263181	T	C	0.2518	199	213	0.9343	0.4757	0.4904	0.5	1
ARNTL	11	rs7107287	13269545	T	G	0.2535	204	220	0.9273	0.6038	0.4371	0.4541	1
ARNTL	11	rs7934480	13271002	G	A	0.02324	25	14	1.786	3.103	0.07817	0.1089	1
ARNTL	11	rs4757142	13282271	G	A	0.3922	260	268	0.9701	0.1212	0.7277	0.7738	1
ARNTL	11	rs10832022	13295848	G	A	0.2426	196	191	1.026	0.0646	0.7994	0.8233	1
ARNTL	11	rs895683	13301587	C	T	0.1396	127	128	0.9922	0.003922	0.9501	1	1
ARNTL	11	rs1982350	13306707	A	G	0.3678	259	256	1.012	0.01748	0.8948	0.9171	1
ARNTL	11	rs7924734	13307323	G	A	0.2539	200	191	1.047	0.2072	0.649	0.6871	1
ARNTL	11	rs6486121	13312346	C	T	0.3699	251	254	0.9882	0.01782	0.8938	0.915	1
ARNTL	11	rs7937060	13319391	C	T	0.3902	272	253	1.075	0.6876	0.407	0.4252	1
ARNTL	11	rs4757146	13323607	C	T	0.08239	76	85	0.8941	0.5031	0.4781	0.4868	1
ARNTL	11	rs3816360	13324326	A	G	0.3411	256	261	0.9808	0.04836	0.8259	0.8544	1
ARNTL	11	rs7126303	13327111	C	T	0.3989	259	238	1.088	0.8873	0.3462	0.3504	1
ARNTL	11	rs2290037	13336549	C	T	0.05148	60	49	1.224	1.11	0.2921	0.3707	1
ARNTL	11	rs3789327	13341892	C	T	0.4348	261	250	1.044	0.2368	0.6265	0.6471	1
ARNTL	11	rs11022778	13347436	G	T	0.3219	234	236	0.9915	0.008511	0.9265	0.9625	1
ARNTL	11	rs3816358	13348048	T	G	0.09758	105	94	1.117	0.608	0.4355	0.4849	1
ARNTL	11	rs10832028	13353093	T	C	0.165	146	150	0.9733	0.05405	0.8162	0.8731	1
ARNTL	11	rs11022780	13353485	C	T	0.4923	263	290	0.9069	1.318	0.2509	0.2687	1
ARNTL	11	rs2278749	13354454	T	C	0.1771	155	171	0.9064	0.7853	0.3755	0.4118	1
ARNTL	11	rs11022781	13358985	A	G	0.4845	262	296	0.8851	2.072	0.1501	0.1587	1
ARNTL	11	rs2290035	13364347	T	A	0.4797	263	283	0.9293	0.7326	0.392	0.4061	1
CRY2	11	rs10838524	45826753	A	G	0.443	305	297	1.027	0.1063	0.7444	0.7597	1
CRY2	11	rs1401417	45836686	C	G	0.242	197	223	0.8834	1.61	0.2046	0.2078	1
CRY2	11	rs2292910	45860189	A	C	0.3338	238	258	0.9225	0.8065	0.3692	0.3654	1
MTNR1B	11	rs4753426	92341244	C	T	0.4677	279	280	0.9964	0.001789	0.9663	1	1
MTNR1B	11	rs8192552	92342610	A	G	0.0927	87	87	1	0	1	1	1
MTNR1B	11	rs10830963	92348358	G	C	0.279	222	234	0.9487	0.3158	0.5741	0.5918	1
MTNR1B	11	rs3781638	92353155	C	A	0.4577	271	267	1.015	0.02974	0.8631	0.8793	1
BHLHB3	12	rs1048155	26164355	G	C	0.4067	255	267	0.9551	0.2759	0.5994	0.6311	1
ARNTL2	12	rs2165961	27408316	C	A	0.4965	293	257	1.14	2.356	0.1248	0.1227	1
ARNTL2	12	rs4964059	27420486	C	A	0.3596	230	249	0.9237	0.7537	0.3853	0.4242	1
ARNTL2	12	rs1037921	27444833	C	T	0.04909	47	46	1.022	0.01075	0.9174	0.9561	1
ARNTL2	12	rs1256959	27463917	G	A	0.2914	207	226	0.9159	0.8337	0.3612	0.3909	1
TIMELESS	12	rs2291738	55101548	G	A	0.4958	255	289	0.8824	2.125	0.1449	0.1504	1
TIMELESS	12	rs774047	55102189	T	C	0.4324	278	249	1.116	1.596	0.2065	0.2354	1
TIMELESS	12	rs774049	55103245	T	C	0.03722	41	42	0.9762	0.01205	0.9126	1	1
TIMELESS	12	rs774027	55108645	A	T	0.4357	276	256	1.078	0.7519	0.3859	0.4231	1
TIMELESS	12	rs774033	55111578	T	C	0.4357	281	261	1.077	0.738	0.3903	0.4105	1
TIMELESS	12	rs2279665	55113961	G	C	0.4377	291	260	1.119	1.744	0.1866	0.2198	1
TIMELESS	12	rs11171846	55114323	T	C	0.08263	83	87	0.954	0.09412	0.759	0.8359	1
TIMELESS	12	rs7302060	55115359	C	T	0.3941	273	249	1.096	1.103	0.2935	0.3159	1
TIMELESS	12	rs11171852	55119491	C	T	0.4553	273	265	1.03	0.119	0.7302	0.759	1
TIMELESS	12	rs10876890	55120018	A	T	0.455	282	273	1.033	0.1459	0.7024	0.7424	1
TIMELESS	12	rs811327	55121727	C	T	0.02398	30	24	1.25	0.6667	0.4142	0.4862	1
TIMELESS	12	rs4630333	55123683	T	C	0.3871	263	242	1.087	0.8733	0.3501	0.3824	1
TIMELESS	12	rs774044	55124246	T	C	0.06003	49	66	0.7424	2.513	0.1129	0.1391	1
TIMELESS	12	rs774045	55125012	A	G	0.06241	48	68	0.7059	3.448	0.06332	0.07979	0.9999
TIMELESS	12	rs11171856	55128086	T	C	0.4642	265	287	0.9233	0.8768	0.3491	0.3667	1
PER1	17	rs2585408	7984478	T	C	0.4306	257	259	0.9923	0.007752	0.9298	0.9664	1
PER1	17	rs2585405	7987497	G	C	0.1039	86	117	0.735	4.734	0.02957	0.0457	0.9881
PER1	17	PER1Pro859SER	7987789	T	C	0.01873	16	14	1.143	0.1333	0.715	0.8428	1
PER1	17	rs2289591	7988735	A	C	0.2608	242	229	1.057	0.3588	0.5492	0.5937	1
PER1	17	rs2253820	7988894	T	C	0.1491	138	151	0.9139	0.5848	0.4444	0.484	1
PER1	17	rs3027188	7989710	G	C	0.1441	131	143	0.9161	0.5255	0.4685	0.4926	1
PER1	17	rs2304911	7991704	C	T	0.05602	55	49	1.122	0.3462	0.5563	0.6198	1
PER1	17	rs10462024	7992364	C	T	0.4555	275	260	1.058	0.4206	0.5167	0.5156	1
PER1	17	rs2518023	7997331	A	C	0.08708	78	102	0.7647	3.2	0.07364	0.07979	1
LOC728149	17	rs7502966	35470048	C	T	0.4393	233	211	1.104	1.09	0.2965	0.3329	1
THRA	17	rs939348	35485379	T	C	0.2791	188	239	0.7866	6.091	0.01358	0.0224	0.8729
NR1D1	17	rs4794826	35504308	A	G	0.08525	73	65	1.123	0.4638	0.4959	0.5288	1
NR1D1	17	rs2314339	35506738	T	C	0.1301	90	147	0.6122	13.71	0.0002134	0.0005	0.0338
NR1D1	17	rs2102928	35506754	T	C	0.318	163	191	0.8534	2.215	0.1367	0.1089	1
NR1D1	17	rs9905506	35506995	A	G	0.0007289	0	1	0	1	0.3173	1	1
NR1D1	17	rs2071427	35508018	A	G	0.2563	191	256	0.7461	9.452	0.002109	0.0019	0.2852
NR1D1	17	rs2269457	35508215	G	A	0.2391	171	214	0.7991	4.803	0.02842	0.0292	0.9861
NR1D1	17	rs12941497	35509120	A	G	0.262	114	133	0.8571	1.462	0.2267	0.2042	1
NR1D1	17	rs4795424	35509711	G	T	0.2345	152	176	0.8636	1.756	0.1851	0.184	1
NR1D1	17	rs17616365	35509927	A	G	0.02958	28	36	0.7778	1	0.3173	0.3954	1
NR1D1	17	rs2071570	35510616	T	G	0.2133	177	193	0.9171	0.6919	0.4055	0.4206	1
NR1D1	17	rs16965644	35517723	G	A	0.1234	123	98	1.255	2.828	0.09263	0.1546	1
HLF	17	rs4794558	50702952	A	G	0.3631	255	229	1.114	1.397	0.2373	0.212	1
HLF	17	rs1477141	50716837	T	G	0.4874	290	269	1.078	0.7889	0.3744	0.4157	1
AANAT	17	rs3760138	71974704	G	T	0.4978	264	245	1.078	0.7092	0.3997	0.441	1
AANAT	17	rs4646261	71977043	A	T	0.01248	4	4	1	0	1	1	1
RHBDL6	17	rs8150	71978612	G	C	0.2998	167	188	0.8883	1.242	0.265	0.3173	1
CSNK1D	17	rs4510078	77799002	A	G	0.0206	18	38	0.4737	7.143	0.007526	0.0175	0.6942
CSNK1D	17	rs11653735	77802222	T	C	0.1769	168	163	1.031	0.07553	0.7835	0.8067	1
CSNK1D	17	rs11868977	77808148	G	A	0.01796	16	22	0.7273	0.9474	0.3304	0.474	1
CSNK1D	17	rs6502091	77809659	T	C	0.008427	12	6	2	2	0.1573	0.3102	1
CSNK1D	17	rs4789846	77818834	T	C	0.1392	141	149	0.9463	0.2207	0.6385	0.706	1
CSNK1D	17	rs7209167	77823922	C	G	0.422	215	209	1.029	0.08491	0.7708	0.803	1
GSK3A	19	rs3745233	47425705	C	T	0.0986	91	95	0.9579	0.08602	0.7693	0.8341	1
GSK3A	19	rs2302485	47432964	G	A	0.07163	73	80	0.9125	0.3203	0.5715	0.6429	1
DBP	19	rs3745734	53826200	C	G	0.04284	45	40	1.125	0.2941	0.5876	0.6792	1
DBP	19	rs386551	53830098	G	C	0.2687	202	200	1.01	0.00995	0.9205	0.9627	1
CA11	19	rs2303147	53834837	T	C	0.1483	135	141	0.9574	0.1304	0.718	0.7402	1
CSNK1E	22	rs135750	37016181	G	C	0.136	130	138	0.942	0.2388	0.6251	0.6475	1
CSNK1E	22	rs1057465	37017943	A	G	0.2515	186	178	1.045	0.1758	0.675	0.7029	1
CSNK1E	22	rs2075983	37020644	A	G	0.2352	184	178	1.034	0.09945	0.7525	0.7936	1
CSNK1E	22	CSNK1E28266	37020780	A	G	0.01659	9	12	0.75	0.4286	0.5127	0.6957	1
CSNK1E	22	rs2075984	37020835	A	C	0.486	276	270	1.022	0.06593	0.7974	0.8136	1
CSNK1E	22	CSNK1E27740	37021308	T	G	0.01577	8	13	0.6154	1.19	0.2752	0.4329	1
CSNK1E	22	rs1005473	37024319	C	A	0.05204	58	59	0.9831	0.008547	0.9263	1	1
CSNK1E	22	6001093	37031339	C	T	0.1854	153	148	1.034	0.08306	0.7732	0.8305	1
CSNK1E	22	rs135757	37033599	A	G	0.2384	187	181	1.033	0.09783	0.7545	0.7967	1
CSNK1E	22	rs135764	37040358	A	G	0.08766	84	105	0.8	2.333	0.1266	0.165	1
CSNK1E	22	rs1997644	37045168	G	A	0.4551	267	262	1.019	0.04726	0.8279	0.8501	1
TEF	22	rs738499	40107046	G	T	0.2953	218	202	1.079	0.6095	0.435	0.4482	1
TEF	22	rs12484449	40113605	T	C	0.2296	171	202	0.8465	2.576	0.1085	0.09459	1
TEF	22	rs2073167	40121482	C	T	0.4593	290	296	0.9797	0.06143	0.8042	0.8252	1
FMR1	23	rs971000	146809485	C	T	0.3954	119	117	1.017	0.01695	0.8964	0.9266	1
