# Supplementary material for: Circadian polymorphisms associated with affective disorders
Source: J Circadian Rhythms. 2009 Jan 23;7:2. doi: 10.1186/1740-3391-7-2 (PMC2661876; doi:10.1186/1740-3391-7-2)
Supplement: Additional file 2 — SNPs of bipolar participants associated with the BALM. 30 SNPs tested for association with the BALM morningness-eveningness scale are listed, with the SNPs significant after control for multiple comparisons highlighted in green. [file 1740-3391-7-2-S2.xls]

## Sheet: Sheet1
Additional file 2 - SNPs of bipolar participants associated with the BALM
Gene	CHR	SNP	BP	A1	A2	MAF	BETA	R2	STAT	EMP1	EMP2	genotype freq	qt mean A1A1	qt mean A1A2	qt mean A2A2
PER3	1	rs228729	7768282	T	C	0.3214	1.66	0.01344	1.73	0.1896	0.9959	14/53/62	34.64 (10.66)	39.54 (8.616)	34.65 (9.781)
PER3	1	rs228642	7785880	T	C	0.4469	-0.06518	1.779e-05	0.00201	0.966	1	18/69/28	36 (12.16)	36.57 (9.429)	36.25 (9.058)
PER3	1	rs228666	7791312	C	T	0.332	-1.532	0.01265	1.64	0.1985	0.9971	18/52/60	31.89 (9.743)	38.13 (9.159)	36.9 (9.684)
PER3	1	rs10462020	7803270	G	T	0.196	2.136	0.01588	2.033	0.1546	0.9872	5/41/82	35.2 (11.03)	38.99 (8.707)	35.4 (9.822)
PER3	1	rs228697	7810166	G	C	0.08333	-6.361	0.09128	12.76	0.0007999	0.015	4/15/110	26 (8.287)	30.93 (9.169)	37.82 (9.308)
PER3	1	rs2859388	7810802	G	A	0.3889	0.1548	0.0001216	0.01545	0.9074	1	19/62/48	35.95 (9.829)	37.24 (9.163)	36.18 (10.34)
PER3	1	rs2640909	7812704	C	T	0.2773	-1.663	0.01294	1.678	0.1973	0.9967	12/50/68	32.25 (10.41)	36.97 (9.459)	37.28 (9.549)
PER2	2	rs35333999	238826696	T	C	0.07207	0.7646	0.0007078	0.07862	0.7719	1	0/15/98	NA (NA)	37.2 (9.872)	36.44 (9.83)
GSK3B	3	rs6438552	121114504	G	A	0.4099	-1.357	0.008367	0.9366	0.335	1	17/58/38	33.94 (8.074)	37.02 (10.2)	37.25 (10.56)
PPARGC1A	4	rs3736265	23423805	A	G	0.05328	-1.343	0.002281	0.2812	0.5999	1	1/12/112	29 (0)	36.42 (9.09)	36.85 (9.697)
PPARGC1A	4	rs8192678	23424760	A	G	0.2835	2.298	0.02109	2.758	0.1017	0.932	8/59/63	38.5 (11.58)	38.07 (10.21)	35.19 (8.696)
PPARGC1A	4	rs35437002	23424891	G	A	0.01181	-5.491	0.007394	0.9535	0.3564	1	0/3/127	NA (NA)	31.33 (1.528)	36.82 (9.701)
CLOCK	4	rs1801260	55996126	C	T	0.2598	2.087	0.01983	2.59	0.1058	0.9513	11/46/73	39.55 (10.8)	37.8 (9.77)	35.57 (9.317)
CLOCK	4	rs34897046	56020122	C	G	0.03571	-1.59	0.001955	0.2488	0.6296	1	0/10/119	NA (NA)	35.27 (8.631)	36.86 (9.757)
PPARGC1B	5	rs7732671	149192436	C	G	0.09375	-0.5275	0.0004874	0.06242	0.7969	1	1/21/108	47 (0)	35.19 (9.867)	36.9 (9.592)
PPARGC1B	5	rs11959820	149192703	A	C	0.0315	-0.07721	3.745e-06	0.0004794	0.9801	1	0/8/122	NA (NA)	36.62 (5.63)	36.7 (9.845)
ARNTL	11	rs2279287	13255061	T	C	0.2953	-1.17	0.00568	0.7312	0.3943	1	9/58/63	31.78 (10.84)	37.22 (9.625)	36.92 (9.413)
ARNTL	11	rs1982350	13306707	A	G	0.3543	0.1615	0.0001329	0.01701	0.8929	1	17/58/55	37 (9.721)	36.69 (10.18)	36.61 (9.161)
ARNTL	11	rs3789327	13341892	C	T	0.4844	0.9015	0.004741	0.6098	0.4411	1	32/60/38	38.15 (7.924)	36.2 (10.18)	36.26 (10.14)
ARNTL	11	rs2278749	13354454	T	C	0.1944	0.6539	0.001458	0.1854	0.6684	1	5/39/85	36.8 (5.357)	37.25 (8.987)	36.32 (10.14)
PER1	17	PER1Pro859SER	7987789	T	C	0.03516	-3.274	0.006734	0.8678	0.361	1	0/8/122	NA (NA)	33.62 (8.667)	36.9 (9.683)
LOC728149	17	rs7502966	35470048	C	T	0.4449	-0.1503	0.0001158	0.01482	0.903	1	24/67/39	36.38 (9.287)	36.79 (9.401)	36.74 (10.43)
THRA	17	rs939348	35485379	T	C	0.2659	1.156	0.005855	0.7479	0.3918	1	10/47/72	39.67 (11.76)	36.66 (8.552)	36.24 (10.08)
NR1D1	17	rs2314339	35506738	T	C	0.1349	-0.4095	0.0003813	0.04845	0.8212	1	1/32/96	13 (0)	37.9 (7.752)	36.62 (9.958)
NR1D1	17	rs2102928	35506754	T	C	0.3197	-0.6567	0.001907	0.2331	0.652	1	10/61/53	35.7 (12.48)	36.8 (9.912)	37.28 (8.268)
NR1D1	17	rs2071427	35508018	G	T	0.3175	0.6264	0.001835	0.2335	0.6275	1	13/57/59	39.69 (11.77)	36.03 (9.895)	36.81 (8.908)
CSNK1E	22	CSNK1E28266	37020780	A	G	0.02459	13.67	0.0785	10.39	0.0007999	0.0467	0/5/119	NA (NA)	49.8 (1.095)	36.13 (9.441)
CSNK1E	22	CSNK1E27740	37021308	T	G	0.028	12.45	0.07525	10.17	0.0009999	0.05059	0/6/121	NA (NA)	48.5 (3.332)	36.05 (9.504)
TEF	22	rs738499	40107046	G	T	0.3307	0.2978	0.0003666	0.04695	0.8241	1	10/65/55	40.6 (7.947)	35.72 (9.079)	37.14 (10.44)
FMR1	23	rs971000	146809485	C	T	0.4407	0.769	0.005023	0.6411	0.4217	1	43/25/61	37.95 (9.292)	35.48 (9.047)	36.3 (10.2)
Key:
CHR	Chromosome number
SNP	SNP	identifier
BP	Chromosome position (base pair)
A1	Minor allele nucleotide
A2	Major allele nucleotide
MAF	Minor allele frequency
BETA	regression coefficient (for additive effect of an extra minor allele)
R2	regression r-ssquared
STAT	test statistic (based on Wald test)
EMP1	Empirical P value (pointwise) based on Wald statistic
EMP2	Corrected empirical P value from max/(T)/familywise
genotype freq	genotype frequencies for A1A1/A1A2/A2A2
qt mean	BALM quantitative trait mean (SD) stratified by genotype
