# Supplementary material for: Circadian polymorphisms associated with affective disorders
Source: J Circadian Rhythms. 2009 Jan 23;7:2. doi: 10.1186/1740-3391-7-2 (PMC2661876; doi:10.1186/1740-3391-7-2)
Supplement: Additional file 3 — SNPs associated with unipolar depression. 62 polymorphisms tested for association with recurrent unipolar depression are listed, with SNPs nominally significant highlighted in yellow. [file 1740-3391-7-2-S3.xls]

## Sheet: Sheet1
Additional file 3 - SNPs associated with unipolar depression
Gene	CHR	SNP	BP	A1	A2	MAF	OBS	EXP	CHISQ	P	EMP1	EMP2
PER3	1	rs228729	7768282	T	C	0.3673	46	49.5	1.96	0.1615	0.2254	1		DFAM sib-TDT: Key:
PER3	1	rs228642	7785880	C	T	0.3969	47	45	0.6667	0.4142	0.5473	1		CHR	Chromosome number
PER3	1	rs228666	7791312	C	T	0.3146	30	28	0.8889	0.3458	0.4879	1		SNP	SNP identifier
PER3	1	rs10462020	7803270	T	C	0.1735	19	17.5	0.5294	0.4669	0.6354	1		BP	Chromosome position (base pair)
PER3	1	rs228697	7810166	G	C	0.1075	8	8	0	1	1	1		A1	Minor allele nucleotide
PER3	1	rs2859388	7810802	G	A	0.3435	42	40	0.6154	0.4328	0.5572	1		A2	Major allele nucleotide
PER3	1	length poly	7812597	5X	4X	0.3754	47	50.5	2.13	0.1444	0.2105	0.9993		MAF	Minor allele frequency
PER3	1	rs2640909	7812704	C	T	0.2857	28	26.5	0.4737	0.4913	0.6525	1		OBS	Number of observed minor alleles
NPAS2	2	rs2278728	100964744	G	A	0.2847	33	34.5	0.3333	0.5637	0.6941	1		EXP	Number of expected minor alleles
PER2	2	rs35333999	238826696	T	C	0.05035	5	4.5	0.2	0.6547	1	1		CHISQ	DFAM sib-TDT Chi-square statistic
PER2	2	rs10195959	238827057	A	G	0.01014	2	1	2	0.1573	0.5034	1		P	Asymptotic P value
PER2	2	rs4429421	238829172	C	T	0.003436	1	1	NA	NA	1	1		EMP1	Empirical P value (pointwise)
PER2	2	rs6431590	238829867	G	A	0.2889	26	30.5	3.857	0.04953	0.07729	0.9269		EMP2	Corrected empirical P value Max(T)/familywise
PER2	2	rs11894535	238841812	T	C	0.1959	17	20.5	2.579	0.1083	0.1679	0.9957
PER2	2	rs2304677	238844526	A	G	0.07627	8	11	3	0.08326	0.1412	0.9936
PER2	2	rs11892309	238853232	C	G	0.2669	23	28	4.545	0.03301	0.05389	0.7037
BHLHB2	3	rs2271566	4996403	T	C	0.1897	21	20	0.25	0.6171	0.8049	1
GSK3B	3	rs6438552	121114504	G	A	0.4218	50	54	1.778	0.1824	0.2482	1
PPARGC1A	4	rs3736265	23423805	A	G	0.04811	5	5	0	1	1	1
PPARGC1A	4	rs8192678	23424760	A	G	0.3678	35	37.5	0.9259	0.3359	0.4458	1
CLOCK	4	rs1801260	55996126	C	T	0.2525	33	29.5	1.96	0.1615	0.2336	1
CLOCK	4	rs3762836	56005624	C	T	0.05254	6	6.5	0.1429	0.7055	1	1
CLOCK	4	rs6855837	56014001	G	T	0.03378	2	2.5	0.2	0.6547	1	1
CLOCK	4	rs17085763	56018450	C	T	0.3322	39	44	2.941	0.08635	0.1259	0.9943
CLOCK	4	rs34897046	56020122	G	C	0.02338	3	1.5	3	0.08326	0.2488	0.9936
CLOCK	4	rs12504300	56043284	C	G	0.2399	22	25	1.636	0.2008	0.2873	1
CLOCK	4	rs12648271	56062879	C	G	0.2424	27	31	2.462	0.1167	0.1684	0.9965
PPARGC1B	5	rs7732671	149192436	C	G	0.09184	14	10	6.4	0.01141	0.0232	0.3148
PPARGC1B	5	rs11959820	149192703	A	C	0.03754	2	2.5	0.3333	0.5637	1	1
ARNTL	11	rs2279287	13255061	T	C	0.3051	33	35	0.5	0.4795	0.6016	1
ARNTL	11	rs7107287	13269545	T	G	0.2752	29	28	0.1429	0.7055	0.8525	1
ARNTL	11	rs4757142	13282271	G	A	0.3775	43	45	0.4706	0.4927	0.6153	1
ARNTL	11	rs1982350	13306707	A	G	0.3525	40	41	0.1176	0.7316	0.8688	1
ARNTL	11	rs2290036	13336364	C	T	0.06574	8	7	0.5	0.4795	0.7243	1
ARNTL	11	rs3789327	13341892	C	T	0.4354	49	46.5	0.7576	0.3841	0.486	1
ARNTL	11	rs10832028	13353093	T	C	0.1586	21	20.5	0.04762	0.8273	1	1
ARNTL	11	rs2278749	13354454	T	C	0.1616	15	16	0.2222	0.6374	0.8154	1
GNB3	12	rs5443	6825136	2	1	0.2886	37	37	0	1	1	1
TIMELESS	12	rs11171846	55114323	T	C	0.09831	11	9.5	0.8182	0.3657	0.5517	1
TIMELESS	12	rs7302060	55115359	C	T	0.4493	56	54	0.5714	0.4497	0.5679	1
TIMELESS	12	rs11171852	55119491	C	T	0.4946	55	53	0.5	0.4795	0.5872	1
TIMELESS	12	rs10876890	55120018	A	T	0.5	56	58	0.4706	0.4927	0.6028	1
TIMELESS	12	rs811327	55121727	C	T	0.02542	4	4	0	1	1	1
TIMELESS	12	rs4630333	55123683	2	1	0.4384	53	50.5	0.9259	0.3359	0.4396	1
TIMELESS	12	rs774044	55124246	T	C	0.05574	7	7	0	1	1	1
PER1	17	PER1Pro859SER	7987789	T	C	0.02034	4	3	1	0.3173	0.623	1
PER1	17	rs3027188	7989710	G	C	0.1558	20	19	0.2857	0.593	0.7918	1
LOC728149	17	rs7502966	35470048	C	T	0.4298	50	52.5	1.19	0.2752	0.3798	1
THRA	17	rs939348	35485379	T	C	0.2915	30	30.5	0.06667	0.7963	1	1
NR1D1	17	rs4794826	35504308	A	G	0.1085	15	11.5	3.769	0.0522	0.09079	0.9413
NR1D1	17	rs2314339	35506738	T	C	0.1121	14	12.5	1.286	0.2568	0.458	1
NR1D1	17	rs2102928	35506754	T	C	0.3594	46	43.5	0.9259	0.3359	0.4396	1
NR1D1	17	rs2071427	35508018	A	G	0.2729	34	34.5	0.05263	0.8185	1	1
NR1D1	17	rs12941497	35509120	A	G	0.2538	20	22.5	2.273	0.1317	0.2256	0.9987
NR1D1	17	rs4795424	35509711	G	T	0.2602	28	27.5	0.07692	0.7815	1	1
NR1D1	17	rs17616365	35509927	A	G	0.03716	4	5	1	0.3173	0.6235	1
NR1D1	17	rs16965644	35517723	G	A	0.1453	16	16.5	0.09091	0.763	1	1
CSNK1D	17	rs4510078	77799002	A	G	0.02196	3	3.5	0.3333	0.5637	1	1
CSNK1D	17	rs11653735	77802222	T	C	0.161	14	15	0.2222	0.6374	0.8097	1
CSNK1E	22	CSNK1E28266	37020780	A	G	0.0152	1	1	0	1	1	1
CSNK1E	22	CSNK1E27740	37021308	T	G	0.0152	1	1	0	1	1	1
TEF	22	rs738499	40107046	G	T	0.3339	35	41.5	7.348	0.006714	0.0114	0.2123
